# Supplementary material for: “The Last of Them”: Entomopathogenic Effect of Akanthomyces muscarius on the Scale Insect Pest Toumeyella parvicornis Under Laboratory Conditions, a Potential Biological Control Candidate
Source: Physiol Plant. 2025 Sep 20;177(5):e70533. doi: 10.1111/ppl.70533 (PMC12449707; doi:10.1111/ppl.70533)
Supplement: Supplementary file 5 — Table S1: List of the primers and PCR protocol used for the amplification of six genes of Akanthomyces muscarius: ITS, LSU, SSU, EF‐1α, RPB1, and RPB2. Table S2: A. muscarius NOC1 comparison to genomes of entomopathogenic fungi belonging to either Akanthomyces, Lecanicillium or Simplicillium genera, and from few representatives of Beauveria, Cordyceps, and Salmoniella. [file PPL-177-e70533-s002.zip]

Archive with 2 entries (2 files):
- Table S1.docx
- ppl70533-sup-0005-TableS1@Table S1.pdf
